# Supplementary material for: Structure of SpoT reveals evolutionary tuning of catalysis via conformational constraint
Source: Nat Chem Biol. 2022 Dec 5;19(3):334–45. doi: 10.1038/s41589-022-01198-x (PMC9974481; doi:10.1038/s41589-022-01198-x)
Supplement: Supplementary file 3 — Oligonucleotides and bacterial strains. [file 41589_2022_1198_MOESM3_ESM.xlsx]

## Sheet: Sheet1
	Strains, plasmids and oligonucleotides used in this study.
	Strains
	Name	Description	Reference / source
	Escherichia coli BL21(DE3)	B F–ompT gal dcm lon hsdSB(rB–mB–) λ(DE3 [lacI lacUV5-T7p07 ind1 sam7 nin5]) [malB+]K-12(λS)	Laboratory stock
	E. coli MC1061	K-12 F– λ– Δ(ara-leu)7697 [araD139]B/r Δ(codB-lacI)3 galK16 galE15 e14– mcrA0 relA1 rpsL150(StrR) spoT1 mcrB1 hsdR2(r–m+)	Laboratory stock
	A. baumanii AB19606	wild type	Laboratory stock
	A. baumanii AB5075	wild type	Laboratory stock
	RH3318	AB5075 ∆relA	this work
	RH3319	AB5075 ∆relA ∆spoT	this work
	RH3320	AB5075 ∆relA spoT1-196	this work
	RH3321	AB5075 ∆relA spoT1-339	this work
	RH3322	AB5075 ∆relA spoT1-385	this work
	RH3323	AB5075 ∆relA spoT1-454	this work
	RH3324	AB5075 ∆relA spoT1-560	this work
	RH3325	AB5075 ∆relA spoT1-614	this work
	RH3326	AB5075 ∆relA Ptac::relA	this work
	RH3327	AB5075 ∆relA ∆spoT Ptac::relA	this work
	RH3328	AB5075 ∆relA spoT1-196 Ptac::relA	this work
	RH3329	AB5075 ∆relA spoT1-339 Ptac::relA	this work
	RH3330	AB5075 ∆relA spoT1-385 Ptac::relA	this work
	RH3331	AB5075 ∆relA spoT1-454 Ptac::relA	this work
	RH3332	AB5075 ∆relA spoT1-560 Ptac::relA	this work
	RH3333	AB5075 ∆relA spoT1-614 Ptac::relA	this work
	RH3334	AB5075 ∆relA ∆spoT Ptac::spoTY51A	this work
	RH3335	AB5075 ∆relA ∆spoT Ptac::spoTE82A	this work
	RH3336	AB5075 ∆relA ∆spoT Ptac::spoTD83A	this work
	RH3337	AB5075 ∆relA ∆spoT Ptac::spoTK140A	this work
	RH3338	AB5075 ∆relA ∆spoT Ptac::spoTH146A	this work
	RH3339	AB5075 ∆relA ∆spoT Ptac::spoTA351K	this work
	RH3340	AB5075 ∆relA ∆spoT Ptac::spoTD374R	this work
	RH3341	AB5075 ∆relA ∆spoT Ptac::spoTY375G	this work
	RH3342	AB5075 ∆relA ∆spoT Ptac::spoTI637A-R641A	this work
	RH3343	AB5075 ∆relA ∆spoT Ptac::spoT	this work
	RH3344	AB5075 ∆relA ∆spoT Ptac::spoT PrelA::relA	this work
	RH3345	AB5075 ∆relA ∆spoT Ptac::spoTA351K PrelA::relA	this work
	RH3346	AB5075 ∆relA ∆spoT Ptac::spoTD374R PrelA::relA	this work
	RH3347	AB5075 ∆relA ∆spoT Ptac::spoTI637A-R641A PrelA::relA	this work
	RH3348	AB5075 spoT1-560	this work
	Plasmids
	pET28b	expression plasmid with T7 promoter
	pET28b-SpoTAb	N-terminally His6-TEV-tagged A. baumanii SpoT expressed under the control of T7 promoter	this work
	pET28b-RelAAb	N-terminally His6-TEV-tagged A. baumanii RelA expressed under the control of T7 promoter	this work
	pET24d-RelBs	N-terminally His10-SUMO-tagged B. subtilis Rel expressed under the control of T7 promoter	Takada et al., 2021
	pET28b-SpoTAb1-195	N-terminally His6-TEV-tagged A. baumanii SpoT N-terminal part, positions 1-195, expressed under the control of T7 promoter	this work
	pET28b-SpoTAb1-336	N-terminally His6-TEV-tagged A. baumanii SpoT N-terminal part, positions 1-336, expressed under the control of T7 promoter	this work
	pET28b-SpoTAb1-385	N-terminally His6-TEV-tagged A. baumanii SpoT N-terminal part, positions 1-385, expressed under the control of T7 promoter	this work
	pET28b-SpoTAb1-454	N-terminally His6-TEV-tagged A. baumanii SpoT N-terminal part, positions 1-454, expressed under the control of T7 promoter	this work
	pET28b-SpoTAb1-560	N-terminally His6-TEV-tagged A. baumanii SpoT N-terminal part, positions 1-560, expressed under the control of T7 promoter	this work
	pET28b-SpoTAb1-641	N-terminally His6-TEV-tagged A. baumanii SpoT N-terminal part, positions 1-614, expressed under the control of T7 promoter	this work
	pET28b-SpoTAbΔTGS-HEL	N-terminally His6-TEV-tagged A. baumanii SpoT, positions 380-555 deleted, expressed under the control of T7 promoter	this work
	pET28b-SpoTAbR45A	pET28b-SpoTAb with a point mutation R45A	this work
	pET28b-SpoTAbK46A	pET28b-SpoTAb with a point mutation K46A	this work
	pET28b-SpoTAbY51A	pET28b-SpoTAb with a point mutation Y51A	this work
	pET28b-SpoTAbE82A	pET28b-SpoTAb with a point mutation E82A	this work
	pET28b-SpoTAbD83A	pET28b-SpoTAb with a point mutation D83A	this work
	pET28b-SpoTAbK140A	pET28b-SpoTAb with a point mutation K140A	this work
	pET28b-SpoTAbR144A	pET28b-SpoTAb with a point mutation R144A	this work
	pET28b-SpoTAbH146A	pET28b-SpoTAb with a point mutation H146A	this work
	pET28b-SpoTAbN147A	pET28b-SpoTAb with a point mutation N147A	this work
	pET28b-SpoTAbT150A	pET28b-SpoTAb with a point mutation T150A	this work
	pET28b-SpoTAbL154A	pET28b-SpoTAb with a point mutation L154A	this work
	pET28b-SpoTAbR161A	pET28b-SpoTAb with a point mutation R161A	this work
	pET28b-SpoTAbA348R	pET28b-SpoTAb with a point mutation A348R	this work
	pET28b-SpoTAbA351K	pET28b-SpoTAb with a point mutation A351K	this work
	pET28b-SpoTAbL356D	pET28b-SpoTAb with a point mutation L356D	this work
	pET28b-SpoTAbD374R	pET28b-SpoTAb with a point mutation D374R	this work
	pET28b-SpoTAbL373G/D374G	pET28b-SpoTAb with a point mutation L373G / D374G	this work
	pET28b-SpoTAbY375G	pET28b-SpoTAb with a point mutation Y375G	this work
	pET28b-SpoTAbE379K/W382K	pET28b-SpoTAb with mutations at E379K / W382K	this work
	pET28b-SpoTAbI637D/R641D	pET28b-SpoTAb with mutations at I637D / R641D	this work
	pET28b-RelAAbNTD	N-terminally His6-TEV-tagged A. baumanii RelA N-terminal part, positions 1-373, expressed under the control of T7 promoter	this work
	pHR1183	plasmid used for gene deletion or allelic replacement in A. baumannii	Lazarus et al., 2019
	pHR1186	plasmid used for gene deletion or allelic replacement in A. baumannii	this work
	pHR1187	plasmid used to delete relA in A. baumannii	this work
	pHR1188	plasmid used to delete spoT in A. baumannii	this work
	pk18mobsacB	plasmid used to construct pH1186	Schafer et al., 1994
	pHR1467	plasmid used to construct pHR1440 to pHR1445	this work
	pHR1440	plasmid used to generate spoT1-195 in A. baumannii	this work
	pHR1441	plasmid used to generate spoTNTD in A. baumannii	this work
	pHR1442	plasmid used to generate spoT1-385 in A. baumannii	this work
	pHR1443	plasmid used to generate spoT1-454 in A. baumannii	this work
	pHR1444	plasmid used to generate spoT1-560 in A. baumannii	this work
	pHR1445	plasmid used to generate spoT1-641 in A. baumannii	this work
	pUC18-mini-Tn7T-LAC	plasmid used to insert DNA downstream the glmS locus in A. baumannii	addgene
	pHR1446	plasmid used to insert DNA downstream the glmS locus in A. baumannii	this work
	pHR1447	plasmid used to insert DNA downstream the glmS locus in A. baumannii	this work
	pHR1448	plasmid used to insert DNA downstream the glmS locus in A. baumannii	this work
	pRCG-eGFP	plasmid used to construct pHR1460	Perrier at al. 2019
	pHR1449	plasmid used to insert Ptac::relA downstream the glmS locus in A. baumannii	this work
	pHR1450	plasmid used to insert Ptac::spoT downstream the glmS locus in A. baumannii	this work
	pHR1451	pHR1450 with a point mutation Y51A	this work
	pHR1452	pHR1450 with a point mutation E82A	this work
	pHR1453	pHR1450 with a point mutation D83A	this work
	pHR1454	pHR1450 with a point mutation K140A	this work
	pHR1455	pHR1450 with a point mutation H146A	this work
	pHR1456	pHR1450 with a point mutation A351K	this work
	pHR1457	pHR1450 with a point mutation D374R	this work
	pHR1458	pHR1450 with a point mutation Y375G	this work
	pHR1459	pHR1450 with a point mutation I637A / R641A	this work
	pASG-1	replicative plasmid in A. baumannii used to construct pHR1460	Godeux et al., 2018
	pHR1460		this work
	pHR1461		this work
	pHR1462		this work
	pTNS2		addgene
	Oligonucleotides
	Name	Sequence, 5′ to 3′	used for construction of
	F-SpoT-Aba-Bmt	AGGGCGCTAGCCCAGGCGAAGAGGTCAGCCAAG	pET28b- SpoTAb
	R-SpoT-Aba-Eco	AGCTCGAATTCTTAGCTGACTTTGGAAATTTCCAT	pET28b- SpoTAb
	F-RelA-Aba-Bmt	AGGGCGCTAGCGTCACAGTACGTGAACAGTT	pET28b- RelAAb
	R-RelA-Aba-Eco	AGCTCGAATTCTTAAACACCTTGAATCATGCGT	pET28b- RelAAb
	R-pET-hisTEV-Bmt	GATCGCTAGCGCCCTGGAAGTACAGGTTTTCGCCGCTGCTGTGATGATGAT	pET28b- SpoTAb and RelAAb
	F-pET-synt	GGATCCGAATTCGAGCTCCG	pET28b- SpoTAb and RelAAb
	abSpoT-195 Rev	ATCGAGATTTTGATAACATAAATTTTCAAGGTTATCGG	pET28b-SpoTAb1-195
	bauSpoT-336STOP Rev	TTATTATACTACACCGAAACGTGCAGC	pET28b-SpoTAbNTD
	bauSpoTcd For	CTCGGCGAAAATGCTCCAC	pET28b-SpoTAbNTD
	abSpoT-385 Rev	TGTGTAAACCCAAATTTTTTCTTGATGTAAATAATCAAG	pET28b-SpoTAb1-385
	abSpoT-454 Rev	AATGAAGCTCAGCCAATCTGG	pET28b-SpoTAb1-385
	abSpoT-560 Rev	TTTAACATCAATGCCTTCAGTACCTTGAATTAG	pET28b-SpoTAb1-560
	abSpoT-614 Rev	ATCTACGTCATCTGCTTTCCATTGAAG	pET28b-SpoTAb1-641
	abSpoT-stop For	TAATAAGAATTCGAGCTCCGTCGAC	pET28b-SpoTAb1-195,1-385, 1-454, 1-560, 1-641
	abSpoT-del380-555 For	GGCATTGATGTTAAATATGCCC	pET28b-SpoTAbΔTGS-HEL
	abSpoT-del380-555 Rev	TGTATTTAGGTTCTGCATGGAAG	pET28b-SpoTAbΔTGS-HEL
	abSpoT-R45A For	GCGAAAAGTGGAGAACCTTATATTCTGC	pET28b-SpoTAbR45A
	abSpoT-R45 Rev	GGTAATACCAGTGTGTGCC	pET28b-SpoTAbR45A
	bauSpoT-K46A For	GCGAGTGGAGAACCTTATATTCTGCATC	pET28b-SpoTAbK46A
	bauSpoT-K46 Rev	ACGGGTAATACCAGTGTGTG	pET28b-SpoTAbK46A
	bauSpoT-Y51A For	GCGATTCTGCATCCTATCGCGG	pET28b-SpoTAbY51A
	bauSpoT-Y51 Rev	AGGTTCTCCACTTTTACGGG	pET28b-SpoTAbY51A
	bauSpoT-E82A For	GCGGACACTCAATATACAAAAGACGATATTATTGAG	pET28b-SpoTAbE82A
	bauSpoT-E82-83 Rev	AATGACATCATGTAAAAGTGCAGC	pET28b-SpoTAbE82A, D83A
	bauSpoT-D83A For	GAAGCGACTCAATATACAAAAGACGATATTATTGAGCG	pET28b-SpoTAbD83A
	bauSpoT-K140A For	GCGCTAGCTGATCGCTACCACAATATG	pET28b-SpoTAbK140A
	bauSpoT-K140 Rev	AATAATAATGACACGTGGATCCTGC	pET28b-SpoTAbK140A
	bauSpoT-R144A For	GCGTACCACAATATGACCACATTGGG	pET28b-SpoTAbR144A
	bauSpoT-R144 Rev	ATCAGCTAGTTTAATAATAATGACACGTGG	pET28b-SpoTAbR144A
	bauSpoT-H146A For	GCGAATATGACCACATTGGGCGC	pET28b-SpoTAbH146A
	bauSpoT-H146-147 Rev	GTAGCGATCAGCTAGTTTAATAATAATGACAC	pET28b-SpoTAbH146A, N147A
	bauSpoT-N147A For	CACGCGATGACCACATTGGGCGC	pET28b-SpoTAbN147A
	bauSpoT-T150A For	GCGTTGGGCGCCTTACGTCC	pET28b-SpoTAbT150A
	bauSpoT-T150 Rev	GGTCATATTGTGGTAGCGATCAG	pET28b-SpoTAbT150A
	bauSpoT-L154A For	GCGCGTCCCGATAAACGTGCTC	pET28b-SpoTAbL154A
	bauSpoT-L154 Rev	GGCGCCCAATGTGGTC
	bauSpoT-R161A For	GCGATTGCTCAAGAAACCTTTGATATTTTCG	pET28b-SpoTAbR161A
	bauSpoT-R161 Rev	AGCACGTTTATCGGGACG	pET28b-SpoTAbR161A
	abSpoT-A348R For	CGTATTCAAGCTTCCATGCAGAACCTAAATAC	pET28b-SpoTAbA348R
	abSpoT-A348 Rev	AGAGCGGCAAGTTTGTGGAG	pET28b-SpoTAbA348R
	abSpoT-A351K For	AAATCCATGCAGAACCTAAATACACTCATTG	pET28b-SpoTAbA351K
	abSpoT-A351 Rev	TTGAATGGCAGAGCGGCAAG	pET28b-SpoTAbA351K
	abSpoT-L356D For	GATAATACACTCATTGATGGTGAATGCGC	pET28b-SpoTAbL356D
	abSpoT-L356 Rev	TTCTGCATGGAAGCTTGAATGGC	pET28b-SpoTAbD374R
	abSpoT-D374 For	TATTTACATCAAGAAAAAATTTGGGTTTACACACC	pET28b-SpoTAbD374R, L373G/D374G
	abSpoT-L373GD374G Rev	GCCGCCTAAGTCATTAAAAGTCGTTTTAGCGCATTC	pET28b-SpoTAbL373G/D374G
	abSpoT-D374R Rev	ACGAAGTAAGTCATTAAAAGTCGTTTTAGCGC	pET28b-SpoTAbD374R
	abSpoT-Y375G For	GGCTTACATCAAGAAAAAATTTGGGTTTACACACC	pET28b-SpoTAbY375G
	abSpoT-Y375 Rev	ATCAAGTAAGTCATTAAAAGTCGTTTTAGCG	pET28b-SpoTAbY375G
	abSpoT-W382K For	ATTAAAGTTTACACACCACATGGCC	pET28b-SpoTAbE379K/W382K
	abSpoT-E379K Rev	TTTTTTTTGATGTAAATAATCAAGTAAGTCATTAAAAGTCG	pET28b-SpoTAbE379K/W381K
	abSpoT-alloAB-Fw	CTGCTGAACGAAAAACGTCTGGAGCGATGTAAATACCAAAGTATC	pET28b-SpoTAbNTD/236RelA246
	abSpoT-alloAB-long-Rev	GCTCGCAATTTCATCAAACATATCTAAATCGAGATTTTG
	T7 prom For	TAATACGACTCACTATAGGG	used for sequencing
	T7 ter Rev	GCTAGTTATTGCTCAGCGG	used for sequencing
	2110	ATGAGCTTCGAGCTAATCGC	pHR1187 and pHR1188
	2133	TTTCTCGAGCCATTGGATTTTACGCAGGT	pHR1188
	2134	TTTGAATTCCTGTTCACGTACTGTGACCAT	pHR1188
	2135	TTTGAATTCATTATTAGTGCACGACGCAT	pHR1188
	2136	TTTGCTAGCCGGAGCCTTTGAAAATATCG	pHR1188
	2137	TTTCTCGAGGCGTCACCGTTGAAGATTGT	pHR1187
	2138	TTTGAATTCTTGGCTGACCTCTTCGCCTG	pHR1187
	2139	TTTGAATTCGCTCCACAAATGGAAATTTC	pHR1187 and pH1467
	2140	TTTGCTAGCGCTTTTTAAGCTGGGGTGGT	pHR1187 and pH1467
	2141	AAGGACCCGAAAGTCTTCGT	screening deletion relA
	2142	TGGTGAATAACGCAGGGATT	screening deletion relA
	2143	TGAAGCCGTCATTACAGCAA	screening deletion spoT
	2144	CCACCTAAGCGGAAATCTGA	screening deletion spoT
	2188	TTCATCATGCCGTTTGTGAT	pHR1187 and pHR1188
	2213	GTTTTCCCAGTCACGACGTT	pHR1186
	2214	TTTAGATCTTGCCCCAGAGGAATTACAAC	pHR1186
	2417	TTTGAATTCGCGCTCAGTAGGCAATTTTT	pHR1460
	2418	TTTGAATTCTTCATCATGCCGTTTGTGAT	pHR1460
	2422	TCAGAAGGAAGGTCCAGTCG	screening Tn7 insertion in A. baumannii
	2464	TTGCAAATAGTCGGTGGTGA	pHR1447
	2466	GTGGCGGTGAGTTATTCGTT	screening Tn7 insertion in A. baumannii
	2472	TTTCCTAGGTCTAAAAGGCAAAGCGCATA	pHR1461
	2473	TTTAGATCTCTGGACACCGACTCACACTC	pHR1461
	2856	TTTCCTAGGGCTGTTGACAAAGGGAATC	pHR1446
	2857	CATTGAGTAAGTTTTTAAGCAC	pHR1446
	2867	TTTGGATCCTGAGTTACATATCCAGGAGAATGG	pHR1449
	2868	TTTCTGCAGTTAAACACCTTGAATCATGCG	pHR1449
	2874	AGAAAAAGGGTGGTCTATGC	pHR1440
	2875	ACTTCTAGAAGTTAGATTTTAGTAAAGCAGAACAAATTTTAATCGAGATTTTGATAACATAAA	pHR1440
	2876	AGCCAGTCGAGCGATAAAGA	pHR1441
	2877	ACTTCTAGAAGTTAGATTTTAGTAAAGCAGAACAAATTTTATTCGCCGAGTACTACACCGA	pHR1441
	2878	AAATGGCCGATAACCTTGAA	pHR1442
	2879	ACTTCTAGAAGTTAGATTTTAGTAAAGCAGAACAAATTTTATGTGTAAACCCAAATTTTTTC	pHR1442
	2880	TGAGCTCTTACGCCATTTCG	pHR1443
	2881	ACTTCTAGAAGTTAGATTTTAGTAAAGCAGAACAAATTTTAAATGAAGCTCAGCCAATCTG	pHR1443
	2882	TGAATGCGCTAAAACGACTT	pHR1444
	2883	ACTTCTAGAAGTTAGATTTTAGTAAAGCAGAACAAATTTTATTTAACATCAATGCCTTCAG	pHR1444
	2884	CACCACATGGCCAGTTACAT	pHR1445
	2885	ACTTCTAGAAGTTAGATTTTAGTAAAGCAGAACAAATTTTAATCTACGTCATCTGCTTTCC	pHR1445
	2906	TTTATTAATGTGCACTCTCAGTACAATCT	pHR1447
	2907	AAGTTGGCCGCAGTGTTATC	pHR1447
	2908	TTTGGATCCACTAGTGACATATGTGTTTCCTGTGTGAAATTGTTAT	pHR1447
	2909	TTTCATATGCCAGGCGAAGAGGTCAGC	pHR1451 to pHR1459
	2910	CGGAGCTCGAATTCTTAGCTGA	pHR1451 to pHR1459
	3000	TTTCCTAGGCAGAGTCCCGCTCAGAAGAA	pHR1462
	3001	TTTCTCGAGCAGAAGGCCGCCAGAGAG	pHR1462
	3098	CGAAGTGATCTTCCGTCACA	pHR1448
	3099	CCTATATCGCCGACATCACC	pHR1448
